# Supplementary material for: Multi-Parameter Detection of Urine Based on Electropolymerized PANI: PSS/AuNPs/SPCE
Source: Biosensors (Basel). 2023 Feb 14;13(2):272. doi: 10.3390/bios13020272 (PMC9954737; doi:10.3390/bios13020272)
Supplement: Supplementary file 1 [file biosensors-13-00272-s001.zip]

Archive with 1 entries (1 files):
- biosensors-2178265-supplementary.docx
